# Supplementary material for: Mapping the Heartbeat of America with ChatGPT-4: Unpacking the Interplay of Social Vulnerability, Digital Literacy, and Cardiovascular Mortality in County Residency Choices
Source: J Pers Med. 2023 Nov 21;13(12):1625. doi: 10.3390/jpm13121625 (PMC10744376; doi:10.3390/jpm13121625)
Supplement: Supplementary file 1 [file jpm-13-01625-s001.zip]

Archive with 1 entries (1 files):
- jpm-2673533-supplementary.pdf
